# Supplementary material for: Interphase Engineering Enabled by Using a Separator with Electrochemically Active Carbazole Polymers for Lithium-Ion Batteries
Source: Polymers (Basel). 2025 Jun 29;17(13):1815. doi: 10.3390/polym17131815 (PMC12252323; doi:10.3390/polym17131815)
Supplement: Supplementary file 1 [file polymers-17-01815-s001.zip]

Archive with 1 entries (1 files):
- polymers-3698380-supplementary.pdf
